# Supplementary material for: Low Back Pain in South African Adolescent Field Hockey Players: Implications for Future Practice
Source: J Clin Med. 2025 May 9;14(10):3309. doi: 10.3390/jcm14103309 (PMC12112025; doi:10.3390/jcm14103309)
Supplement: Supplementary file 1 [file jcm-14-03309-s001.zip]

Archive with 1 entries (1 files):
- jcm-3553886-supplementary.pdf
